# Supplementary material for: Evaluating Alternatives to Water as Solvents for Life: The Example of Sulfuric Acid
Source: Life (Basel). 2021 Apr 27;11(5):400. doi: 10.3390/life11050400 (PMC8145300; doi:10.3390/life11050400)
Supplement: Supplementary file 1 [file life-11-00400-s001.zip]

Archive with 2 entries (2 files):
- Bains et al Supplementary File S2.zip
- Bains et al Supplementary File S1.pdf
